# Supplementary material for: Sex Differences in the Skeletal Muscle Response to a High Fat, High Sucrose Diet in Rats
Source: Nutrients. 2023 Oct 19;15(20):4438. doi: 10.3390/nu15204438 (PMC10610114; doi:10.3390/nu15204438)
Supplement: Supplementary file 1 [file nutrients-15-04438-s001.zip]

Archive with 1 entries (1 files):
- nutrients-2629111-supplementary.pdf
